# Supplementary material for: Spatial attribution and policy design of rural entrepreneurship: Evidence from Anhui Province in China
Source: PLoS One. 2025 Sep 17;20(9):e0331419. doi: 10.1371/journal.pone.0331419 (PMC12443325; doi:10.1371/journal.pone.0331419)
Supplement: S1 File — (XLSX) [file pone.0331419.s001.xlsx]

## Sheet: Sheet1
NO.	County name	Rural Entrepreneurship Index in 2014	Rural Entrepreneurship Index in 2021	Growth Rate of Rural Entrepreneurship Index from 2014 to 2021	Rural entrepreneurial strength	Rural entrepreneurial potential	Industrialization	Urbanization	Aging population	Population loss	Agricultural modernization	Rural digitalization	Government financial sustainability	Government investment in agricultural industries	Rural industrial land resources supply	Common prosperity of urban and rural	Education level of residents	Household assets	Family situation	Commercial bank financial support	Rural innovation	Quantity Management	Speed Management
1	Chaohu	9.8983	12.608	3.51713	12.608	3.51713	79314	67.7912	23.7075	5.94531	46.85	68.8584	38.2011	115345	0.06	1.62855	9.04	42.96	2.39	6311548	43.4775	1	5
2	Changfeng	11.7274	29.621	14.1525	29.621	14.1525	96693	60.1098	16.182	7.57852	81.22	105.589	56.3565	162059	0.13	1.67183	8.81	36.26	2.5	5401502	34.3583	3	9
3	Feidong	14.4508	21.7936	6.0452	21.7936	6.0452	91272	67.9843	21.0442	6.70457	82.21	67.9622	61.2906	154746	0.16	1.5982	8.79	39.94	2.44	6331815	41.6321	3	9
4	Feixi	17.9241	22.1851	3.09367	22.1851	3.09367	104695	63.3046	14.9832	7.5329	67.05	74.1472	66.8079	162409	0.09	1.64894	9.93	36.72	2.48	7611627	36.0369	3	8
5	Lujiang	9.8147	11.468	2.2489	11.468	2.2489	61586	53.4879	22.0054	6.09338	63.02	67.2822	31.6205	156432	0.15	1.60924	8.34	43.2	2.47	4611360	39.0372	1	8
6	Suixi	11.4205	15.8745	4.81675	15.8745	4.81675	58117	46.4618	15.9316	7.13499	58.44	62.3709	34.9938	121318	0.11	2.19572	8.18	52.02	2.83	4399000	27.067	2	5
7	Guoyang	14.1714	20.9075	5.71267	20.9075	5.71267	35472	38.2636	17.2965	4.19305	64.52	57.1506	31.3626	104167	0.07	2.10565	7.85	55.02	2.76	3949105	22.9528	6	8
8	Mengcheng	13.5709	27.2678	10.482	27.2678	10.482	38946	43.5867	16.1777	3.96232	65.77	62.5692	39.3029	128409	0.1	2.18077	8.03	57.55	2.93	5402240	19.1832	6	9
9	Lixin	10.8963	28.6384	14.8029	28.6384	14.8029	30877	37.4643	17.6285	4.37469	56.84	57.6258	26.9293	125250	0.07	2.34343	7.78	53.69	2.64	4274864	8.9488	9	6
10	Dangshan	14.6067	18.2157	3.20461	18.2157	3.20461	33114	48.8483	21.3955	13.9574	44.66	70.3916	25.8555	94116	0.09	2.20457	9.72	51.46	2.61	3338835	36.3408	8	2
11	Xiaoxian	11.3155	29.1959	14.5004	29.1959	14.5004	39827	35.5332	20.9386	9.42123	74.43	54.3523	30.4142	165207	0.13	2.23319	8.78	50.32	2.58	3804189	15.9924	9	6
12	Lingbi	12.8024	20.7511	7.14311	20.7511	7.14311	31969	36.3269	17.0946	6.94556	67.48	61.3741	26.9199	108014	0.12	2.10549	8.89	51.27	2.91	3034942	18.4453	6	6
13	Sixian	17.6796	37.0684	11.156	37.0684	11.156	37935	40.1569	17.7625	7.53353	65.59	57.8316	24.0484	121317	0.07	2.22146	8.99	48.28	2.97	3034795	17.4915	6	9
14	Huaiyuan	8.1397	13.1377	7.07832	13.1377	7.07832	37900	37.124	18.064	5.70161	81.49	54.6359	35.9292	117816	0.07	1.90587	7.87	48.45	2.86	4028065	26.5332	2	9
15	Wuhe	9.5772	20.56	11.5316	20.56	11.5316	50086	44.5099	19.3341	6.47609	70.92	74.8496	32.5597	103898	0.03	1.90392	7.85	50.02	2.77	2492406	24.3932	6	9
16	Guzhen	10.4688	23.7937	12.4444	23.7937	12.4444	59068	31.4281	17.8156	5.9775	85.4	55.7214	40.1034	78406	0.04	1.93732	8.11	42.8	2.89	2324435	20.6739	6	6
17	Jieshou	11.8938	22.8582	9.78212	22.8582	9.78212	59671	47.397	18.1277	8.81844	34.73	65.8375	44.8431	62803	0.05	2.26214	8.25	54.34	2.69	3367148	26.5563	3	6
18	Linquan	5.5534	11.9186	11.5272	11.9186	11.5272	26199	30.4506	16.7149	5.97517	96.92	64.903	22.9138	147830	0.09	2.24092	7.86	56.34	2.98	4658420	20.7595	1	3
19	Taihe	10.5067	14.6473	4.86077	14.6473	4.86077	36966	44.5568	17.6412	5.3673	63.43	63.1046	29.4412	112965	0.07	2.30146	8.18	50.46	2.66	4489558	24.8045	2	2
20	Funan	6.563	13.297	10.6133	13.297	10.6133	26826	29.2805	15.6177	5.90785	66.15	68.1942	20.7621	145431	0.06	2.26153	7.67	51.63	2.99	4033000	27.7923	2	3
21	Yingshang	6.3846	23.8964	20.7496	23.8964	20.7496	38784	39.6414	19.5702	6.6093	69.45	64.6417	35.4655	155690	0.12	2.31129	7.91	55.9	2.86	4244885	21.4272	3	3
22	Fengtai	14.3407	20.8909	5.5215	20.8909	5.5215	63139	37.4827	17.9976	5.02078	40.65	58.1324	55.3685	84929	0.05	2.15421	8.27	46.4	2.67	2863962	13.0152	6	2
23	Shouxian	6.3074	10.3388	7.31489	10.3388	7.31489	29057	42.8977	25.3092	6.42978	58.81	58.9833	25.935	267427	0.06	2.22131	8.01	36.31	2.49	3808891	29.9942	7	6
24	Tianchang	15.1761	17.1311	1.74612	17.1311	1.74612	103405	71.7289	20.9156	11.6023	41.71	85.908	62.6745	89334	0.1	1.70377	9.5	45.67	2.75	4877937	35.7669	2	2
25	Mingguang	9.0102	11.4493	3.48169	11.4493	3.48169	56033	55.5103	22.4782	6.61699	43.77	57.5311	42.3081	81615	0.05	2.20025	9.1	36.14	2.59	2752755	20.7114	4	2
26	Laian	9.7124	10.1318	0.605764	10.1318	0.605764	86778	57.3967	21.8732	24.838	27.66	61.4355	56.6584	76353	0.06	2.34099	9.35	43.18	2.55	3641277	36.172	1	7
27	Quanjiao	10.5266	11.4669	1.22978	11.4669	1.22978	79219	64.7512	22.3389	7.8638	29.97	70.3564	57.3096	88661	0.04	2.05484	9.27	38.57	2.45	3168658	31.7858	4	7
28	Dingyuan	15.2348	20.3822	4.24595	20.3822	4.24595	53220	45.2566	20.9427	5.01569	73.65	56.3537	36.4476	155597	0.08	2.15451	9.12	34.51	2.73	2547479	18.1426	3	5
29	Fengyang	9.5883	10.8925	1.83857	10.8925	1.83857	72667	49.9063	18.7141	7.50895	47.07	56.5973	50.6876	90035	0.15	2.0867	9.39	38.66	2.91	2897269	25.7404	1	5
30	Huoqiu	7.951	26.3081	18.6419	26.3081	18.6419	28564	35.3717	22.5199	9.91145	64.32	56.0318	30.1982	199316	0.11	2.15956	7.91	43.02	2.44	3863159	17.9101	9	9
31	Shucheng	8.5127	15.5846	9.02305	15.5846	9.02305	51089	45.8166	24.9451	8.11231	39.07	71.4094	33.9602	116761	0.06	2.13506	8.79	46.7	2.41	4251024	42.9239	8	6
32	Jinzhai	25.7084	23.5518	-1.24385	23.5518	-1.24385	45095	41.9639	22.7865	8.99018	27.02	66.1223	28.9615	123147	0.05	2.10887	8.91	52.92	2.6	3542011	33.4127	9	4
33	Huoshan	16.524	19.5103	2.40165	19.5103	2.40165	66964	69.3026	23.0589	4.20044	22.84	71.046	40.7237	54107	0.03	2.0427	9.03	48.96	2.47	2065025	55.6822	9	2
34	Dangtu	14.9137	11.8797	-3.19705	11.8797	-3.19705	126759	63.0102	21.3584	15.1978	36.07	66.3653	63.302	76698	0.13	1.47117	8.42	40.57	2.63	3039620	35.0596	1	4
35	Hanshan	21.3786	9.0066	-11.617	9.0066	-11.617	69043	55.8276	23.8716	8.95266	24.25	51.9981	41.2089	47447	0.02	1.60232	7.94	40.47	2.55	2123471	32.6367	1	1
36	Hexian	13.7173	12.3024	-1.54316	12.3024	-1.54316	77427	50.0539	25.0288	18.7177	29.86	53.9704	49.3836	100136	0.07	1.64313	7.92	43.26	2.54	2775518	33.999	7	1
37	Wuwei	13.5218	8.9001	-5.79987	8.9001	-5.79987	70244	51.0106	23.9826	6.25713	58.97	51.8313	44.0632	106642	0.08	1.83779	7.87	40.82	2.53	4297468	34.082	1	4
38	Nanling	11.3941	22.9996	10.5547	22.9996	10.5547	74320	53.939	23.8129	7.44381	37.57	62.0507	55.7538	46003	0.02	1.48543	8.36	44.35	2.38	2532736	36.7582	6	6
39	Ningguo	10.5973	11.4444	1.10465	11.4444	1.10465	110977	70.4524	21.966	9.13232	27.37	65.2734	77.8125	46651	0.08	2.18992	8.9	51.15	2.37	3095008	34.5266	7	1
40	Guangde	17.3698	16.0047	-1.16249	16.0047	-1.16249	76140	63.0392	20.8438	23.342	28.59	58.5065	63.4883	58088	0.13	2.1555	8.63	49.52	2.51	3969976	33.9623	8	1
41	Langxi	16.9452	12.8267	-3.89986	12.8267	-3.89986	67268	63.3678	20.5314	19.7087	20.04	60.1858	64.8331	45736	0.04	2.26581	8.25	41.98	2.47	2071471	35.0182	8	1
42	Jingxian	9.8527	11.0273	1.62199	11.0273	1.62199	53572	52.7732	26.9134	10.7589	21.1	84.8448	47.2556	64052	0.05	2.04829	8.51	48.19	2.24	1391801	38.0608	7	2
43	Jixi	13.581	10.9793	-2.99232	10.9793	-2.99232	73155	59.5306	30.0453	8.64423	14.89	62.5486	47.259	24683	0.01	2.40475	8.82	55.54	2.3	1301133	25.3816	7	1
44	Jingde	15.8332	16.2575	0.378505	16.2575	0.378505	56282	57.5813	28.7502	10.9571	8.92	59.0595	41.8662	26035	0.01	1.99545	8.37	51.49	2.42	789025	21.4496	8	4
45	Zongyang	9.5668	18.8564	10.179	18.8564	10.179	40231	51.5812	25.8603	5.57032	32.19	60.9462	23.2132	113197	0.03	1.99341	7.63	48.63	2.35	2403911	18.56	8	6
46	Dongzhi	10.9844	13.0252	2.4643	13.0252	2.4643	61275	55.5764	23.9565	8.04767	35.26	60.5682	33.7547	73875	0.04	1.92235	8.17	53.17	2.49	1839361	38.7542	5	2
47	Shitai	20.4321	17.2837	-2.36227	17.2837	-2.36227	40491	42.1922	26.3894	12.5913	5.46	56.301	17.6404	37909	0.01	2.42865	8.05	52.37	2.39	465601	30.1571	8	4
48	Qingyang	13.0129	14.245	1.30074	14.245	1.30074	72690	51.7608	23.5117	10.3123	14.52	72.7154	41.8312	45715	0.03	1.97147	8.33	55.21	2.47	1724544	35.0424	8	2
49	Tongcheng	11.4031	9.6397	-2.37136	9.6397	-2.37136	70736	67.1165	21.725	5.89118	36.65	74.5275	34.2038	83174	0.04	1.93314	8.83	45.86	2.52	3757396	40.3425	4	1
50	Qianshan	13.9132	13.2013	-0.747517	13.2013	-0.747517	52236	53.9633	23.0352	5.88701	30.94	63.9533	20.7324	94716	0.04	2.42339	8.4	51.3	2.55	2179786	42.6114	8	1
51	Huaining	10.3687	16.0954	6.48354	16.0954	6.48354	66311	48.5461	23.61	7.98468	26.56	69.5583	36.5464	69612	0.06	2.0691	8.99	52.45	2.55	3064758	29.2652	5	6
52	Taihu	14.387	14.4629	0.0751958	14.4629	0.0751958	47505	41.0036	22.4957	6.79154	33.2	65.9427	18.0463	125122	0.03	2.22364	8.4	47.95	2.56	1946783	34.1926	5	7
53	Susong	12.7941	14.7215	2.02487	14.7215	2.02487	41593	40.0476	20.4655	7.48304	52.75	66.1054	16.6439	119436	0.05	2.15374	8.95	55.15	2.62	2157397	27.9706	5	8
54	Wangjiang	13.7422	12.694	-1.12706	12.694	-1.12706	43876	34.6722	22.5187	7.66221	34.99	60.889	18.8579	94057	0.04	2.25452	7.89	51.17	2.68	1917755	25.5883	4	7
55	Yuexi	19.2437	22.35	2.16076	22.35	2.16076	40140	38.3563	19.8165	6.10887	18.39	68.9105	16.5364	96056	0.03	2.16214	8.38	47.03	2.68	1772406	42.9399	3	8
56	Shexian	9.1531	9.7882	0.962963	9.7882	0.962963	62328	44.427	27.5538	9.35948	20.95	59.1991	36.2004	71043	0.01	1.90275	8.42	56.65	2.44	2806523	22.771	7	7
57	Xiuning	10.9279	11.533	0.772876	11.533	0.772876	62261	41.9728	26.9451	9.42748	16.32	70.996	36.7428	55724	0.02	1.90978	8.14	59.72	2.61	1271251	39.0295	4	7
58	Yixian	13.8223	16.5956	2.64662	16.5956	2.64662	67103	42.2629	27.3753	20.353	4.98	58.0296	27.6796	23810	0.02	1.82246	8.59	51.34	2.4	732970	35.1613	5	8
59	Qimen	14.8935	11.4598	-3.67477	11.4598	-3.67477	60342	51.1096	23.6838	19.0137	8.37	57.9866	27.3105	35665	0.02	1.91043	8.23	55.55	2.39	930570	27.1293	4	7
